# Supplementary material for: Genetic Variation in the EGFR Gene and the Risk of Glioma in a Chinese Han Population
Source: PLoS One. 2012 May 25;7(5):e37531. doi: 10.1371/journal.pone.0037531 (PMC3360779; doi:10.1371/journal.pone.0037531)
Supplement: Table S1 — Raw genotype data of 301 glioma cases. (XLS) [file pone.0037531.s001.xls]

## Sheet: Sheet1
Table S1 Raw genotype data of 301 glioma cases
SampleID	SNP Genotype
	rs730437	rs845552	rs1468727	rs3752651	rs4947492	rs9642393	rs11506105	rs12718945	rs17172432
7-A01_GO040428	AA	GG	TT	TT	AA	CC	AA	GG	TT
7-B01_GO040553	AA	GG	TT	TT	AA	CC	AA	GG	TT
7-A02_GO040537	CA	GG	TT	TT	GA	CC	AA	GT	TT
7-B02_GO040558	CA	AA	CC	CT	GA	TT	AG	GT	TT
7-A03_GO040541	CA	AA	CC	TT	GA	TT	AG	GT	TT
7-B03_GO040527	CA	AA	CC	CT	AA	TT	AG	GG	TT
7-A04_GO040536	CC	AA	CC	TT	GG	TT	GG	TT	TT
7-B04_GO040467	CA	GA	TC	TT	GA	CT	AG	GT	CT
7-A05_GO040533	CA	GA	TC	TT	GA	CT	AG	GT	TT
7-B05_GO040567	CA	GA	TC	TT	AA	CT	AG	GG	TT
7-A06_GO040430	CC	GG	CC	TT	GG	CC	GG	TT	TT
7-B06_GO040528	CA	GA	TC	TT	AA	CT	AG	GG	TT
7-A07_GO040460	CC	AA	CC	TT	GA	TT	GG	GT	TT
7-B07_GO040568	CC	AA	CC	TT	GG	TT	GG	TT	CT
7-A08_GO040431	AA	GG	TT	TT	AA	CC	AA	GG	TT
7-B08_GO040520	CA	GA	TT	TT	GG	CT	AA	TT	TT
7-A09_GO040484	AA	GG	TC	CT	AA	CC	AA	GG	TT
7-B09_GO040474	AA	GG	TC	CT	AA	CC	AA	GG	TT
7-A10_GO040476	CC	AA	CC	TT	GG	TT	GG	TT	TT
7-B10_GO040529	CA	GA	TC	TT	GA	CT	AG	GT	TT
7-A11_GO040432	CA	GA	TC	TT	GG	CT	AG	TT	TT
7-B11_GO040546	CA	GG	TC	TT	AA	CT	AG	GG	TT
7-A12_GO040549	AA	GG	TT	TT	AA	CC	AA	GG	TT
7-B12_GO040490	CA	GA	CC	CT	GA	CT	AG	GT	CT
7-C01_GO040514	AA	GG	TT	TT	AA	CC	AA	GG	TT
7-D01_GO040459	AA	GA	TT	TT	AA	CT	AA	GG	TT
7-C02_GO040509	AA	GG	TT	TT	AA	CC	AA	GG	TT
7-D02_GO040526	CA	GA	TC	TT	AA	CT	AG	GG	TT
7-C03_GO040503	CA	GA	TC	TT	AA	CT	AG	GG	TT
7-D03_GO040458	AA	GG	TC	TT	GA	CC	AA	GT	TT
7-C04_GO040547	CA	GA	TC	TT	GA	CT	AG	GT	TT
7-D04_GO040515	CA	GA	TC	TT	GA	CT	AG	GT	TT
7-C05_GO040463	CA	GA	TC	TT	GA	CT	AG	GT	TT
7-D05_GO040521	AA	GG	TT	TT	AA	CC	AA	GG	TT
7-C06_GO040525	CA	GG	TT	TT	GA	CC	AA	GT	TT
7-D06_GO040468	CA	GA	TC	TT	GA	CT	AG	GT	TT
7-C07_GO040456	AA	GG	TT	TT	AA	CC	AA	GG	TT
7-D07_GO040471	AA	GG	TC	CT	AA	CC	AA	GG	TT
7-C08_GO040566	CA	GA	TC	TT	AA	CT	AG	GG	TT
7-D08_GO040438	CA	GA	TC	TT	GA	CT	AG	GT	TT
7-C09_GO040470	CA	AA	CC	CT	GA	TT	AG	GT	TT
7-D09_GO040530	AA	GG	TT	TT	AA	CC	AA	GG	TT
7-C10_GO040448	AA	GG	TC	CT	AA	CC	AA	GG	TT
7-D10_GO040506	AA	GG	TT	TT	AA	CC	AA	GG	TT
7-C11_GO040437	CC	AA	CC	TT	GA	TT	GG		TT
7-D11_GO040519	CA	GA	TC	TT	GA	CT	AG	GT	TT
7-C12_GO040540	CA	GA	TC	TT	GA	CT	AG	GT	TT
7-D12_GO040478	CA	GA	TC	TT	GA		AG	GT	TT
7-E01_GO040507	AA	GG	TT	TT	AA	CT	AA	GG	TT
7-F01_GO040455	CA	GA	TC	TT	GA	CT	AG	GT	TT
7-E02_GO040551	CA	GA	TC	TT	GA	CT	AG	GT	TT
7-F02_GO040556	AA	GG	TT	TT	AA	CC	AA	GG	CT
7-E03_GO040485	AA	GA	TC	CT	AA	CT	AA	GG	TT
7-F03_GO040542	AA	GG	TC	CT	AA	CC	AA	GG	TT
7-E04_GO040486	AA	GG	TT	TT	GA	CC	AA	GT	TT
7-F04_GO040561	CC	AA	CC	TT	GG	TT	GG	TT	TT
7-E05_GO040482	CA	GA	TC	TT	GA	CT	AG	GT	TT
7-F05_GO040493	CA	GA	TC	TT	AA	CT	AG	GG	CT
7-E06_GO040545	CC	AA	CC	TT	GA	TT	GG	GT	CT
7-F06_GO040453	CA	GA	TC	TT	GA	CT	AG	GT	CT
7-E07_GO040562	CC	AA	CC	TT	GG	TT	GG	TT	TT
7-F07_GO040513	CA	GA	TC	TT	GA	CT	AG	GT	TT
7-E08_GO040444	CC	GA	CC	TT	GA	CT	GG	GT	TT
7-F08_GO040532	CA	GG	TT	TT	GG	CC	AG	TT	TT
7-E09_GO040440	AA	GG	TT	TT	AA	CC	AA	GG	TT
7-F09_GO040473	CA	GG	TC	TT	GA	CC	AG	GT	CT
7-E10_GO040461	CA	GA	TC	TT	GA	CT	AG	GT	TT
7-F10_GO040447	CA	GG	TC	TT	GA	CC	AG	GT	TT
7-E11_GO040446	CA	GA	CC	CT	GA	CT	AG	GT	CT
7-F11_GO040489	CA	GA	TC	TT	GA	CT	AG	GT	TT
7-E12_GO040535	CA	GA	TC	TT	GA	CT	AG	GT	CT
7-F12_GO040436	CC	GA	CC	TT	GG	CT	GG	TT	TT
7-G01_GO040481	AA	GG	TT	TT	AA	CC	AA	GG	CT
7-G02_GO040450	AA	GG	TT	TT	GA	CC	AA	GT	TT
7-G03_GO040454	CC	AA	CC	TT	GA	TT	GG	GT	TT
1-A01_GO040026	CC	GA	CC	TT	GG	CT	GG	TT	TT
1-A02_GO040292	AA	GG	TT	TT	AA	CC	AA	GG	TT
1-A03_GO040194	AA	GG	TT	TT	AA	CC	AA	GG	TT
1-A04_GO040231	CA	GA	TC	TT	GA	CT	AG	GT	TT
1-A05_GO040299	CC	AA	CC	TT	GA	TT	GG	GT	CT
1-A06_GO040002	AA	GG	TT	TT	AA	CC	AA	GG	TT
1-A07_GO040269	CC	AA	CC	TT	GG	TT	GG	TT	TT
1-A08_GO040250	CA	GA	CC	CT	GA	CT	AG	GT	TT
1-A09_GO040010	CA	GA	TC	TT	GA	CT	AG	GT	TT
1-A10_GO040310	CA	GA	TC	TT	GA	CT	AG	GT	TT
1-A11_GO040291	AA	GG	TT	TT	AA	CC	AA	GG	CT
1-A12_GO040109	CA	GG	TT	TT	GA	CC	AA	GT	TT
1-B01_GO040120	AA	GG	TT	TT	GA		AA	GT	TT
1-B02_GO040150	CA	GG	CC	CT	GG	CC	AG	TT	TT
1-B03_GO040159	CA	GA	TC	TT	GA	CT	AG	GT	TT
1-B04_GO040323	CA	GA	TC	TT	GA		AG	GT	TT
1-B05_GO040205	CC	AA	CC	TT	AA	TT	GG	GG	TT
1-B06_GO040062	CA	AA	TC	TT	GA	TT	AG	GT	TT
1-B07_GO040170	CA	GA	TC	TT	AA	CT	AG	GG	TT
1-B08_GO040252	CC	GA	TC	TT	GA	CT	AG	GT	TT
1-B09_GO040328	CC	AA	CC	TT	GA	TT	GG	GT	TT
1-B10_GO040056	AA	GA	TC	TT	AA	CT	AA	GG	CT
1-B11_GO040153	CA	AA	TC	TT	GA	TT	AG	GT	TT
1-B12_GO040241	AA	GG	TT	TT	AA	CC	AA	GG	TT
1-C01_GO040012	CA	AA	TC	TT	GA	TT	AG	GT	TT
1-C02_GO040105	AA	GA		TT	AA	CT	AA	GG	TT
1-C03_GO040261	AA	GG	TT	TT	AA	CC	AA	GG	TT
1-C04_GO040232	CA	GA	TC	TT	AA	CT	AG	GG	TT
1-C05_GO040116	CA	GG	TT	TT	GA	CC	AA	GT	TT
1-C06_GO040187	CA	GA	TC	TT	GA	CT	AG	GT	TT
1-C07_GO040014	CA	GA	TC	TT	AA	CT	AG	GG	TT
1-C08_GO040230	AA	GA	CC	CC	AA	CT	AA	GG	CT
1-C09_GO040188	CA	GA	TC	TT	GG	CT	AG	GT	TT
1-C10_GO040251	AA	GG	TC	CT	AA	CC	AA	GG	TT
1-C11_GO040312	AA	GG	TT	TT	AA	CC	AA	GG	CT
1-C12_GO040262	CA	GA	TC	TT	GA	CT	AG	GT	TT
1-D01_GO040165	CA	GG	TC	TT	GG	CC	AG	TT	TT
1-D02_GO040011	CA	GA	TC	TT	GA	CT	AG	GT	TT
1-D03_GO040081	CC	AA	CC	TT	GG	TT	GG	TT	CT
1-D04_GO040090	CA	AA	CC	CT	AA	TT	AG	GG	TT
1-D05_GO040296	CA	GA	CC	CT	AA	CT	AG	GG	TT
1-D06_GO040028	CC	GA	CC	TT	GG	CT	GG	TT	CT
1-D07_GO040191	CC	AA	CC	TT	GA	TT	GG	GT	TT
1-D08_GO040158	AA	GG	TT	TT	AA	CC	AA	GG	TT
1-D09_GO040304	AA	GG	TT	TT	AA	CC	AA	GG	TT
1-D10_GO040155	CA	GA	TC	TT	AA	CT	AG	GG	TT
1-D11_GO040156	CA	GA	TC	TT	GA	CT	AG	GT	CT
1-D12_GO040301	CC	AA	CC	TT	GG	TT	GG	TT	TT
1-E01_GO040072	CA	GG	TT	TT	AA	CC	AA	GG	TT
1-E02_GO040227	CA	GA	TC	TT	GA	CT	AG	GT	TT
1-E03_GO040078	AA	GA	TC	TT	GA	CT	AA	GT	TT
1-E04_GO040266	CA	AA	TC	TT	AA	TT	AG	GG	TT
1-E05_GO040039	AA	GG	TT	TT	AA	CC	AA	GG	TT
1-E06_GO040019	CC	AA	CC	TT	GA	TT	GG	GT	TT
1-E07_GO040047	CA	GA	TC	TT	AA	CT	AG	GG	CT
1-E08_GO040085	CA	AA	TC	TT	GA	TT	AG	GT	TT
1-E09_GO040003	AA	GG	TC	CT	GA	CC	AA	GT	TT
1-E10_GO040091	CC	AA	CC	TT	AA	TT	GG	GG	TT
1-E11_GO040113	CC	AA	CC	TT	GG	TT	GG	TT	TT
1-E12_GO040217	AA	GG	TT	TT	AA	CC	AA	GG	TT
1-F01_GO040214	CA	GA	TC		GA	CT	AG	GT	TT
1-F02_GO040223	AA	GA	TT	TT	GA	CT	AA	GT	CT
1-F03_GO040307	CC	AA	CC	TT	GA	TT	GG	GT	TT
1-F04_GO040036	CA	GA	TC	TT	GA	CT	AG	GT	TT
1-F05_GO040210	AA	GG	TT	TT	GG	CC	AA	TT	TT
1-F06_GO040143	CA	GA	TC	TT	AA	CT	AG	GG	TT
1-F07_GO040084	CC	AA	CC	TT	GG	TT	GG	TT	TT
1-F08_GO040247	CA	GA	TC	TT	GA	CT	AG	GT	TT
1-F09_GO040027	CA	GA	TC	TT	GA	CT	AG	GT	TT
1-F10_GO040059	CC	AA	CC	TT	GA	TT	GG	GT	TT
1-F11_GO040276	CC	GA	TC	TT	GA	CT	AG	GT	TT
1-F12_GO040042	CA	GA	CC	CT	GA	CT	AG	GT	TT
1-G01_GO040136	AA	GG	TT	TT	AA	CC	AA	GG	CT
1-G02_GO040001	AA	GG	TT	TT	AA	CC	AA	GG	TT
1-G03_GO040180	CA	GG	TC	TT	GA	CC	AG	GT	CT
1-G04_GO040222	AA	GA	TC	CT	AA	CT	AA	GG	TT
1-G05_GO040236	CA	GA	TC	TT	GA	CT	AG	GT	CT
1-G06_GO040186	CA	GA	TC	TT	GA	CT	AG	GT	TT
1-G07_GO040114	AA	GG	TT	TT	AA	CC	AA	GG	TT
1-G08_GO040023	CA	GA	CC	TT	GA	CT	AG	GT	TT
1-G09_GO040071	AA	GG	TT	TT	AA	CC	AA	GG	CT
1-G10_GO040225	AA	GA	TC	TT	AA	CT	AA	GG	TT
1-G11_GO040204	CA	AA	CC	CT	GA	TT	AG	GT	TT
1-G12_GO040021	CA	GA	TC	TT	GA	CT	AG	GT	TT
1-H01_GO040263	CC	AA	CC	TT	GG	TT	GG	TT	TT
1-H02_GO040305	CA	AA	TC	TT	AA	TT		GG	CT
1-H03_GO040053	CA	GG	TC	CT	AA	CC	AG	GG	TT
1-H04_GO040234	CC	AA	CC	TT	GA	TT	GG	GT	TT
1-H05_GO040281	CC	AA	CC	TT	AA	TT		GG	TT
1-H06_GO040134	AA	GG	TT	TT	AA	CC	AA	GG	CT
1-H07_GO040030	AA	GG	TT	TT	AA	CC	AA	GG	CT
1-H08_GO040185	CA	GA	TC	TT	GA	CT	AG	GT	TT
1-H09_GO040253	AA	GG	TT	TT	AA	CC	AA	GG	TT
1-H10_GO040080	CA	GA	CC	CT	GA	CT	AG	GT	TT
1-H11_GO040164	CA	GA	TC	TT	GA	CT	AG	GT	TT
1-H12_GO040035	CA	GA	TC	TT	GA	CT	AG	GT	TT
2-A01_GO040207	CA	AA	TT	TT	GA	TT		GT	TT
2-A02_GO040265	AA	GG	TT	TT	AA	CC	AA	GG	CT
2-A03_GO040213	CA	GA	CC	CT	GA		AG	GT	CT
2-A04_GO040137	AA	GG	TT	TT	AA	CC	AA	GG	TT
2-A05_GO040024	AA	GG	TT	TT	AA	CC	AA	GG	TT
2-A06_GO040101	AA	GG	TT	TT	AA	CC	AA	GG	TT
2-A07_GO040103	CC	GA	TC	TT	GG	CT	GG	TT	TT
2-A08_GO040006	CC	GA	TC	TT	GA		AG	GT	TT
2-A09_GO040197	CC	AA	CC	TT	GA	TT	GG	GT	TT
2-A10_GO040202	CC	GA	CC	TT	GG	CT	GG	TT	TT
2-A11_GO040216	CC	AA	CC	TT	GG	TT	GG	TT	TT
2-A12_GO040322	CA		CC	CT	GA	CT	AG	GT	TT
2-B01_GO040060	CA	GG	TC	TT	GA	CC	AG	GT	CT
2-B02_GO040133	CC	GG	CC	TT	GG	CC	GG	TT	TT
2-B03_GO040277	CA	GG	TC	CT	GA	CC	AA	GT	TT
2-B04_GO040162	CA	GG	TC	TT	AA	CT	AG	GG	TT
2-B05_GO040094	AA	GG	TT	TT	AA	CC	AA	GG	TT
2-B06_GO040075	CA	GG	TC	TT	GA	CT	AG	GT	TT
2-B07_GO040142	AA	GG	TT	TT	AA	CC	AA	GG	TT
2-B08_GO040154	CA	GG	TC	TT	GA	CC	AG	GT	TT
2-B09_GO040041	CA	GA	TC	TT	GA	CT	AG	GT	CT
2-B10_GO040045	CA	GA	TC	TT	GA	CT	AG	GT	TT
2-B11_GO040284	CA	GA	TC	TT	GA	CT	AG	GT	CT
2-B12_GO040273	AA	GG	TT	TT	AA	CC	AA	GG	TT
2-C01_GO040282	CC	AA	CC	TT	GG	TT	GG	TT	TT
2-C02_GO040123	CA	GG	TC	TT	GA	CC	AG	GT	CT
2-C03_GO040052	CA	GG	TC	TT	AA	CT	AG	GG	TT
2-C04_GO040219	AA	GG	TT	TT	AA	CT	AA	GG	TT
2-C05_GO040051	AA	GA	TC	CT	AA	CT	AA	GG	CT
2-C06_GO040124	CA	GA	TC	TT	GA	CT	AG	GT	TT
2-C07_GO040330	AA	GG	TT	TT	AA	CC	AA	GG	TT
2-C08_GO040117	CA	GA	TC	TT	GA	CT	AG	GT	CT
2-C09_GO040049	AA	GG	TT	TT	AA	CC	AA	GG	TT
2-C10_GO040061	CA	GG	TC	CT	AA	CC	AG	GG	CT
2-C11_GO040167	CA	GG	CC	CT	GA	CC	AG	GT	TT
2-C12_GO040255	AA	GG	TT	TT	AA	CC	AA	GG	TT
2-D01_GO040163	AA	GG	TT	TT	AA	CC	AA	GG	CC
2-D02_GO040108	CA			TT	GA	CT		GT	CT
2-D03_GO040248	CC	GA	CC	TT	GG	CT	GG	TT	TT
2-D04_GO040140	CA	GG	TT	TT	AA	CC	AG	GG	TT
2-D05_GO040022	CA	AA	CC	CT	AA	TT	AG	GG	TT
2-D06_GO040127	CA	GA	TC	TT	GA		AG	GT	TT
2-D07_GO040025	AA	GG	TT	TT	AA	CC	AA	GG	TT
2-D08_GO040095	CC	AA	CC	TT	GA	TT	GG	GT	TT
2-D09_GO040007	CA	GA	TC	TT	AA	CT	AG	GG	TT
2-D10_GO040074	CA	GA	CC	CT	AA	CT	AG	GG	TT
2-D11_GO040173	CA	GA	TC	TT	GA	CT	AG	GT	TT
2-D12_GO040139	CA	GA	CC	CT	GA	CT	AG	GT	TT
2-E01_GO040298	AA	GA	TC	CT	AA	CT	AA	GG	CT
2-E02_GO040171	AA	GG	TC	CT	AA	CC	AA	GG	TT
2-E03_GO040020	CA	AA	CC	TT	GA	TT	AG	GT	TT
2-E04_GO040306	CA	GA	TC	TT	AA	CT	AG	GG	TT
2-E05_GO040141	AA	GG	TT	TT	AA	CC	AA	GG	TT
2-E06_GO040128	CA	GA	TC	TT	GA		AG		CT
2-E07_GO040182	CC	AA	CC	TT	GG	TT	GG	TT	TT
2-E08_GO040093	AA	GG	TT	TT	AA	CC	AA	GG	TT
2-E09_GO040148	CC	AA	CC	TT	GA	TT	GG	GT	CT
2-E10_GO040195	CC	AA	CC	TT	GA	TT	GG	GT	TT
2-E11_GO040329	CA	GA	TC	TT	GA	CT	AG	GT	CT
2-E12_GO040016	CA	GA	CC	CT	GA	CT	AG	GT	CT
2-F01_GO040316	AA	GG	TT	TT	GA	CC	AA	GT	TT
2-F02_GO040203	CA	AA	CC	TT	GA	TT	AG	GT	TT
2-F03_GO040275	AA	GA	TC	CT	AA	CT	AA	GG	CT
2-F04_GO040181	AA	GA	TC	CT	GA	CT	AA	GT	TT
2-F05_GO040064	CA	GA	TC	TT	GA	CT	AG	GT	TT
2-F06_GO040200	CC	AA	CC	TT	AA	TT	GG	GG	TT
2-F07_GO040065	CA	GA	TC	TT	AA	CT	AG	GG	TT
2-F08_GO040040	AA	GG	TT	TT	GA	CC	AA	GG	TT
2-F09_GO040070	CA	GA	TC	TT	GA	CT	AG	GT	TT
2-F10_GO040168	AA	GG	TC	CT	AA	CC	AA	GG	TT
2-F11_GO040096	CA	GA	TC	TT	GA	CT	AG	GT	TT
2-F12_GO040088	CC	GA	CC	TT	GA	CT	GG	GT	TT
2-G01_GO040196	CA	GA	TC	TT	GA	CT	AG	GT	TT
2-G02_GO040057	CA	AA	CC	TT	AA	TT	AG	GG	CC
2-G03_GO040280	CC	GA	CC	TT	GG	CT	GG	TT	TT
2-G04_GO040233	AA	GG	TT	TT	AA	CC	AA	GG	TT
2-G05_GO040169	CA	GG	TT	TT	GA	CC	AG	GT	CT
2-G06_GO040199	CA	GA	TC	TT	GA	CT	AG	GT	TT
2-G07_GO040326	CA	GA	TC	TT	GA	CT	AG	GT	TT
2-G08_GO040038	CA	GA	TC	TT	GA	CT	AG	GT	TT
2-G09_GO040130	AA	GA	CC	CC	AA	CT	AA	GG	TT
2-G10_GO040089	AA	GG	TC	CT	AA	CC	AA	GG	TT
2-G11_GO040313	AA	GG	TT	TT	AA	CC	AA	GG	TT
2-G12_GO040274	CC	AA	CC	TT	GG	TT	GG	TT	CT
2-H01_GO040288	CA	GA	TC	TT	GA	CT	AG	GT	TT
2-H02_GO040190	AA	GG	TT	TT	AA		AA	GG	TT
2-H03_GO040229	AA	GG		TT	AA	CC	AA	GG	CT
2-H04_GO040115	CA	GA	TC	TT	AA	CT	AG	GG	TT
2-H05_GO040082	CA		TC	TT	GG	CT		TT	TT
2-H06_GO040320	AA	GG	TC	CT	AA	CC	AA	GG	TT
2-H07_GO040067	CC	AA	TC	TT	GG	TT	GG	TT	TT
2-H08_GO040311	AA	GG	TT	TT	AA	CC	AA	GG	TT
2-H09_GO040193	AA	GA	TC	CT	AA	CT	AA	GG	TT
2-H10_GO040209	CA	GA	TC	TT	GA	CT	AG	GT	CT
2-H11_GO040015	AA	GG	TT	TT	AA	CC	AA	GG	CT
2-H12_GO040211	AA	GG	TC	CT	GA	CC	AA	GT	CT
3-A01_GO040396	CC	GA	TC	TT	GG	CT	AG	TT	TT
3-A02_GO040359	CA	GA	TC	TT	GA	CT	AG	GT	TT
3-A03_GO040348	AA	GG	TT	TT	AA	CC	AA	GG	TT
3-A04_GO040126	AA	GG	TC	CT	AA	CC	AA	GG	TT
3-A05_GO040367	AA	GG	TC	CT	AA	CC	AA	GG	TT
3-A06_GO040315	CC	AA	CC	TT	GA	TT	GG	GT	TT
3-A07_GO040405	CA	GA	CC	CT	GA	CT	AG	GT	TT
3-A08_GO040362	CC	GA	CC	TT	GA	CT	GG	GT	TT
3-A09_GO040349	CC	GA	TC	TT	GA	CT	AG	GT	TT
3-A10_GO040345	CA	GA	TC	TT	GA	CT	AG	GT	TT
3-A11_GO040342	AA	GG	TT	TT	AA	CC	AA	GG	TT
3-A12_GO040351	AA	GG	TT	TT	AA	CC	AA	GG	TT
3-B01_GO040356	CC	AA	CC	TT	GG	TT	GG	TT	TT
3-B02_GO040353	AA	GA	TT	TT	AA	CT	AA	GG	TT
3-B03_GO040361	CC	AA	CC	TT	GG	TT	GG	TT	TT
3-B04_GO040343	CA	GA	TC	TT	AA	CT	AG	GG	TT
3-B05_GO040422	AA	GG	TT	TT	AA	CC	AA	GG	TT
3-B06_GO040401	AA	GG	TC	CT	AA	CC	AA	GG	CT
3-B07_GO040176	AA	GG	CC	CT	GA	CC	AA		TT
3-B08_GO040346	CA	GA	TC	TT	GA	CT	AG	GT	TT
3-B09_GO040357	CA	GA	TC	TT	AA	CT	AG	GG	TT
3-B10_GO040340	CA	GA	TC	TT	GA	CT	AG	GT	TT
3-B11_GO040341	CA	GA	TC	TT	GA	CT	AG	GT	TT
3-B12_GO040332	CA	GA	TC	TT	AA	CT	AG	GG	CT
3-C01_GO040355	CA	GA	TC	TT	GA	CT	AG	GT	TT
3-C02_GO040339	CA	GA	TC	TT	GA	CT	AG	GT	TT
3-C03_GO040335	CC	AA	CC	TT	GG	TT	GG	TT	CT
3-C04_GO040400	CA	GA	TC	TT	GA	CT	AG	GT	TT
3-C05_GO040403	AA	GG	TT	TT	AA	CC	AA	GG	TT
3-C06_GO040083	CA	GA	TC	TT	GA	CT	AG	GT	TT
3-C07_GO040334	AA	GG	TT	TT	AA	CC	AA	GG	TT
3-C08_GO040360	CA	AA	TC	TT	GA	TT	AG	GT	CT
3-C09_GO040029	CA	GG	TT	TT	GA	CC	AA	GT	TT
3-C10_GO040365	CA	GA	TC	TT	GA	CT	AG	GT	TT
