# Supplementary material for: Genetic Variation in the EGFR Gene and the Risk of Glioma in a Chinese Han Population
Source: PLoS One. 2012 May 25;7(5):e37531. doi: 10.1371/journal.pone.0037531 (PMC3360779; doi:10.1371/journal.pone.0037531)
Supplement: Table S2 — Raw genotype data of 302 controls. (XLS) [file pone.0037531.s002.xls]

## Sheet: Sheet1
Table S2 Raw genotype data of 302 controls
SampleID	SNP Genotype
	rs730437	rs845552	rs1468727	rs3752651	rs4947492	rs9642393	rs11506105	rs12718945	rs17172432
6-A01_TC042303	AA	GA	TC	CT	AA	CT	AA	GG	TT
6-B01_TC042380	AA	GG	TT	TT		CC	AA	GG	TT
6-B02_TC042312	CC	AA	CC	TT	GA	TT	GG	GT	TT
6-A03_TC042392	AA	GG	TC	CT	AA	CC	AA	GG	TT
6-B03_TC042418	AA	GG	TT	TT	GA	CC	AA	GT	TT
6-A04_TC042318	CA	GA	TC	TT	GA	CT	AG	GT	TT
6-B04_TC042424	CA	GA	TC	TT	AA	CT	AG	GG	TT
6-A05_TC042326	AA	GA	TC	TT	GA	CT	AA	GT	TT
6-B05_TC042458	CA	GG	TT	TT	GA	CC	AA	GT	TT
6-A06_TC042328	CA	GA	TC	TT	GA	CT	AG	GT	TT
6-B06_TC042308	AA	GG	TT	TT	AA	CC	AA	GG	TT
6-A07_TC042310	AA	GG	TC	CT	AA	CC	AA	GG	TT
6-B07_TC042406	CA	GG	TC	TT	AA	CC	AG	GG	TT
6-A08_TC042407	CA	GA	TC	TT	GA	CT	AG	GT	TT
6-B08_TC042460	CA	AA	CC	TT	AA	TT	AG	GG	TT
6-A09_TC042432	AA	GG	TT	TT	AA	CC	AA	GG	TT
6-B09_TC042366	CA	GA	TC	TT	AA	CT	AG	GG	TT
6-A10_TC042301	AA	GA	TC	CT	GA	CT	AA	GT	TT
6-B10_TC042384	AA	GA	TC	CT	GA	CT	AA	GT	TT
6-A11_TC042389	CC	AA	CC	TT	GA	TT	GG	GT	TT
6-B11_TC042324	AA	GG	TT	TT	AA	CC	AA	GG	TT
6-B12_TC042445	AA	GG	TT	TT	GA	CC	AA	GT	TT
8-A01_TC042461	CA	GG	TC	TT	GA	CC	AG	GT	CT
8-B01_TC042480	AA	GG	TT	TT	AA	CC	AA	GG	TT
8-A02_TC042462	CA	GA	TC	TT	AA	CT	AG	GG	CT
8-B02_TC042484	CC	GA	CC	TT	GG	CT	GG	TT	TT
8-A03_TC042464	CA	GA	TC	TT	GA	CT	AG	GT	TT
8-B03_TC042485	AA	GG	TT	TT	GA	CC	AA	GT	TT
8-A04_TC042465	CC	AA	CC	TT	GA	TT	GG	GT	TT
8-B04_TC042486	CA	GG	TC	TT	GG	CC	AG	TT	TT
8-A05_TC042468	CA	GA	TC	TT	AA	CT	AG	GG	TT
8-B05_TC042487	AA	GA	TT	TT	AA	CT	AA	GG	TT
8-A06_TC042472	AA	GG	TC	CT	AA	CC	AA	GG	CT
8-B06_TC042488	CA	GA	TC	TT	AA	CT	AG	GG	CT
8-A07_TC042474	CA	GA	TC	TT	GA	CT	AG	GT	CT
8-B07_TC042489	CC	GA	CC	TT	GA	CT	GG	GT	TT
8-A08_TC042475	AA	GG	TT	TT	AA	CC	AA	GG	TT
8-B08_TC042490	CC	AA	CC	TT	GA	TT	GG	GT	TT
8-A09_TC042476	CC	AA	CC	TT	GG	TT	GG	TT	TT
8-B09_TC042491	AA	GG	TT	TT	AA	CC	AA	GG	TT
8-A10_TC042477	CA	GG	TC	TT	GA	CC	AG	GT	TT
8-B10_TC042492	CA	GG	TC	TT	GA	CT	AG	GT	TT
8-A11_TC042478	AA	GG	TT	TT	GA	CC	AA	GT	TT
8-B11_TC042493	CA	GA	TC	TT	GA	CT	AG	GT	TT
8-A12_TC042479	AA	GG	TC		AA	CC	AA	GG
8-B12_TC042494		AA	CC	CT	GA	TT	AG		TT
6-A02_TC042443	AA	GG	TC	TT	GA	CT	AG	GT	CT
6-A12_TC042351	CA	GA	TC	TT	GA	CT	AG	GT	TT
4-A01_TC042161	CC		CC	TT	GG	CT	GG	TT	TT
4-A02_TC042061	CA	AA	TC	TT	GA	TT	AG	GT	CT
4-A03_TC042109	AA	GG	TT	TT	AA	CC	AA	GG	TT
4-A04_TC042131	AA	GG	TC	CT	AA	CC	AA	GG	CT
4-A05_TC042106	AA	GG	TT	TT	GA	CC	AA	GT	TT
4-A06_TC042086	CA	GA	TC	CT	GA	CT	AG	GT	TT
4-A07_TC042101	CA	AA	CC	TT	GA	TT	AG	GT	TT
4-A08_TC042085	AA	GG	TT	TT	AA	CC	AA	GG	TT
4-A09_TC042094	AA	GG	TC	TT	GA	CT	AG	GT	TT
4-A10_TC042121	CA	GG	TC	TT	GA	CT		GT	TT
4-A11_TC042164	CA	GA	TC	TT	GG	CT	AG	TT	TT
4-A12_TC042116	AA	GG	TT	TT	AA	CC	AA	GG	TT
4-B01_TC042132	CA	AA	TC	TT	GA	TT	AG	GT	TT
4-B02_TC042139	AA	AA	CC	CT	AA	TT	AG	GG	TT
4-B03_TC042147	CA	GA	CC	CT	AA	CT	AG	GG	TT
4-B04_TC042076	CA	AA	CC	CT	AA	TT	AG	GG	TT
4-B05_TC042159	AA	GG	TT	TT	AA	CC	AA	GG	TT
4-B06_TC042108	AA	GG	TT	TT	AA	CC	AA	GG	TT
4-B07_TC042105	CC		CC	TT	GG	CT	GG	TT	CT
4-B08_TC042090	CA	GA	TC	TT	GA	CT	AG	GT	TT
4-B09_TC042066	CC	AA	CC	TT	GG	TT	GG	TT	TT
4-B10_TC042126	AA	GG	TT	TT	GA	CC	AA	GT	TT
4-B11_TC042123	AA	GG	TT		AA	CC	AA	GG
4-B12_TC042165	AA	GA	TC	CT	AA	CT	AA	GG	TT
4-C01_TC042072	AA	GG	TT	TT	AA	CC	AA	GG	TT
4-C02_TC042046	AA	GA	TC	TT	AA	CT	AA	GG	TT
4-C03_TC042119	CA	GG	TC	TT	GA	CC	AG	GT	TT
4-C04_TC042151	AA	GA	TC	TT	AA	CT	AA	GG	TT
4-C05_TC042153	AA	AA	TC	CT	AA	TT	AA	GG	CT
4-C06_TC042157	CA	GA	TC	TT	GA	CT	AG	GT	TT
4-C07_TC042143	CC	AA	CC	TT	GG	TT	GG	TT	TT
4-C08_TC042098	CA	GA	TC	TT	AA	CT	AG	GG	TT
4-C09_TC042110	CA	GA	TC	TT	GA	CT	AG	GT	TT
4-C10_TC042075	CA	GA		TT	GA	CT	AG	GT	CC
4-C11_TC042074	AA	GG	TT	TT	AA	CC	AA	GG	TT
4-C12_TC042044	CA	GA	TC	TT	GA	CT	AG	GT	TT
4-D01_TC042054	AA	GG	TC	CT	AA	CC	AA	GG	TT
4-D02_TC042099	CA	GA	TC	TT	AA	CT	AG	GT	CT
4-D03_TC042096	CA	GA	TC	TT	AA	CT	AG	GG	TT
4-D04_TC042059	CA	GG	TC	TT	GA	CT	AG	GT	CC
4-D05_TC042068	AA	GG	TT	TT	AA	CC	AA	GG	CT
4-D06_TC042045	CA			TT	AA	CT	AG	GG	TT
4-D07_TC042051	AA	GG	TC	TT	AA	CC	AA	GG	TT
4-D08_TC042140	AA	GG	TT	TT	AA	CC	AA	GG	TT
4-D09_TC042056	CA		TC	TT	GA	CT	AG	GT	CT
4-D10_TC042035	CA	GA	TC	TT	GA	CT	AG	GT	CT
4-D11_TC042073	CA	GG	TT	TT	GA	CC	AA	GT	TT
4-D12_TC042042	AA			CT	GA		AA	GT	TT
4-E01_TC042048	AA	GG	TT	TT	AA	CC	AA	GG	TT
4-E02_TC042102	CC	GA	CC	TT	GG	CT	GG	TT	TT
4-E03_TC042163	CA	GA	TC	TT	GA	CT	AG	GG	TT
4-E04_TC042057	CA	GA	TC	TT	AA	CT	AG	GG	TT
4-E05_TC042053	CA	GA	TC	TT	GA	CT	AG	GT	TT
4-E06_TC042141	CA	GA	TC	TT	GA	CT	AG	GT	TT
4-E07_TC042047	CA	GA	TC	TT	GA	CT	AG	GT	CT
4-E08_TC042060	CA	GA	TC	TT	GA	CT	AG	GT	TT
4-E09_TC042008	CA	GA	CC	CT	GA	CT	AG	GT	CT
4-E10_TC042114	CA	GA	TC	TT	GA	CT	AG	GT	CT
4-E11_TC042071	CA	GG	TC	TT	AA	CC	AG	GG	TT
4-E12_TC042154	AA	GG	TT	TT	AA	CC	AA	GG	TT
4-F01_TC042049	AA	GG	TT	TT	AA	CC	AA	GG	CT
4-F02_TC042160	AA	GG	TT	TT	AA	CC	AA	GG	CT
4-F03_TC042080	CA	GG	TC	TT	GG	CC	AG	GT	CT
4-F04_TC042088	CC	GA	CC	TT	GG	CT	GG	TT	TT
4-F05_TC042138	CA	GA	TC	TT	GG	CT	AG	TT	TT
4-F06_TC042112	AA	GA	TT	TT	AA	CT	AA	GG	TT
4-F07_TC042070	CA	GG	TC	TT	AA	CC	AG	GG	TT
4-F08_TC042134	CA	GA		TT	GA	CT	AG	GT	TT
4-F09_TC042023	AA	GA	TC	CT	GA	CT	AA	GT	TT
4-F10_TC042043	CA	GA	TC	TT	GA	CT	AG	GT	CT
4-F11_TC042152	AA	GG	TT	TT	AA	CC	AA	GG	TT
4-F12_TC042026	AA	GG	TC	CT	AA	CC	AA	GG	TT
4-G01_TC042128	CC	AA	CC	TT	GG	TT	GG	TT	TT
4-G02_TC042036	AA	GA	TC	TT	GA	CT	AA	GT	TT
4-G03_TC042050	CA	GG	TC	CT	AA	CC	AG	GG	TT
4-G04_TC042055	CA	GA	TC	TT	GA	CT	AG	GT	TT
4-G05_TC042020	CA	GA	TC	TT	GA	CT	AG	GT	TT
4-G06_TC042006	CA	GA	TC	TT	GA	CT	AG	GT	CT
4-G07_TC042158	CC	AA	CC	TT	GG	TT	GG	TT	TT
4-G08_TC042155	AA	AA	TT	TT	AA	TT	AA	GG	TT
4-G09_TC042024	AA	GG	TT	TT	GA	CC	AA	GT	TT
4-G10_TC042149	CA	GG	TT	TT	GA	CC	AG	GT	TT
4-G11_TC042162	AA	GG	TT	TT	AA	CC	AA	GG	CT
4-G12_TC042145	AA	GG		TT	AA	CC	AA	GG	TT
4-H01_TC042144	CA	GA	TC	TT	AA	CT	AG	GG	TT
4-H02_TC042148	CC	GA	TC	TT	GA	CT	GG	GT	TT
4-H03_TC042040	AA	GG	TT	TT	AA	CC		GG	TT
4-H04_TC042052	AA	GG	TT	TT	AA	CC	AA	GG	TT
4-H05_TC042027	CA	GA	TC	TT	GA	CT	AG	GT
4-H06_TC042100	CC	AA	CC		GG	TT	GG	TT
4-H07_TC042028	AA	GG	TT	TT	AA	CC	AA	GG	TT
4-H08_TC042018	CA	GG	TC	TT	GA	CC	AA	GT	CT
4-H09_TC042142	CC	AA	CC	TT	GG	TT		TT	TT
4-H10_TC042039	CC	AA	CC	TT	GG	TT	GG	TT	CT
4-H11_TC042156	AA	AA		CT	AA	TT		GG	CT
4-H12_TC042032	AA	GG	TT	TT	GA	CC	AA	GT	CT
5-A01_TC042299	CC	AA	CC	TT	GG	TT	GG	TT	TT
5-A02_TC042193	CA	GA	TC	TT	GA	CT	AG	GT	TT
5-A03_TC042230	CA	GA	TC	TT	GA	CT	AG	GT	TT
5-A04_TC042298	CA	GA	TC	TT	GG	CT	AG	TT	TT
5-A05_TC042218	AA	GA	TC	TT	AA	CT	AA	GG	TT
5-A06_TC042220	CA	GA		TT	GA	CT	AG	GT	TT
5-A07_TC042191	CA	GA	TC	TT	GA	CT	AG	GT	TT
5-A08_TC042172	AA	GG	TT	TT	GA	CC	AA	GT	TT
5-A09_TC042179	CA	GA	TC	TT	GA	CT	AG	GT	TT
5-A10_TC042171	AA	GG	TT	TT	AA	CC	AA	GG	TT
5-A11_TC042261	CA	GG	TC	TT	GA	CC	AG	GT	TT
5-A12_TC042278	AA	GA	TT	TT	AA	CT	AA	GG	TT
5-B01_TC042236	CA	GA	TC	TT	GA	CT	AG	GT	TT
5-B02_TC042296	CA	GA	TC	TT	GA	CT	AG	GT	TT
5-B03_TC042297	AA	GG	TT	TT	AA	CC	AA	GG	TT
5-B04_TC042166	CC	AA	CC	TT	GG	TT	GG	TT	TT
5-B05_TC042268	CC	AA	CC	TT	GA	TT	GG	GT	TT
5-B06_TC042189	AA	GG	TT	TT	AA	CC	AA	GG	CT
5-B07_TC042188	CA	GA	CC	CT	GA	CT	AG	GT	TT
5-B08_TC042246	CC	GA	TC	TT	GG	CT	AG	TT	TT
5-B09_TC042235	AA	GG	TT	TT	AA	CC	AA	GG	TT
5-B10_TC042181	CA	GA		TT	GA	CT	AG	GT	TT
5-B11_TC042202	CA	GA	TC	TT	AA	CT	AG	GG	TT
5-B12_TC042247	CA	GA		TT	GA			GT	TT
5-C01_TC042170	AA	GG	TT	TT	GA	CC	AA	GT	CT
5-C02_TC042197	CA	GA	TC	TT	GA	CT	AG	GT	TT
5-C03_TC042198	CA	GA	TC	TT	GA	CT	AG	GT	TT
5-C04_TC042283	CA	GA	TC	TT	GA	CT	AG	GT	TT
5-C05_TC042295	AA	GG	TT	TT	AA	CC	AA	GG	CT
5-C06_TC042290	CA	GA	TC	TT	AA	CT	AG	GG	TT
5-C07_TC042187	CA	AA	TC	TT	GA	TT	AG	GT	TT
5-C08_TC042180	CC	GA	TC	TT	GG	CT	GG	TT	CT
5-C09_TC042185	CC	AA	CC	TT	GA	TT	GG	GT	CT
5-C10_TC042223	AA	GG	TT	TT	AA	CC	AA	GG	CT
5-C11_TC042169	AA	GG	TT	TT	AA	CC	AA	GG	TT
5-C12_TC042292	CC			TT	GA	CT	AG	GT	CT
5-D01_TC042231	CA	GA	CC	CT	GG	CT	AG	TT	TT
5-D02_TC042276	CA	GG		TT	AA	CC	AG	GG	TT
5-D03_TC042196	CA	GA	TC	TT	AA	CT	AG	GG	TT
5-D04_TC042209	CC	AA	CC	TT	GG	TT	GG	TT	TT
5-D05_TC042267	CA	GA	TC	TT	AA	CT	AG	GG	TT
5-D06_TC042192	AA	GG	TT	TT	AA	CC	AA	GG	TT
5-D07_TC042184	AA	GG	TT	TT	AA	CC	AA	GG	TT
5-D08_TC042244	CC	AA	CC	TT	GA	TT	GG	GT	TT
5-D09_TC042183	AA	GG	TT	TT	AA	CC	AA	GG	CT
5-D10_TC042264	CA	GG	TC	TT	GA	CC	AG	GT	TT
5-D11_TC042168	AA	GG	TT	TT	AA	CC	AA	GG	TT
5-D12_TC042240	CA	GA	TC	TT	GG	CT	AG	TT	TT
5-E01_TC042190	CC	AA	CC	TT	GG	TT	GG	TT	TT
5-E02_TC042203	CA	GA	TC	TT	GA	CT	AG	GT	TT
5-E03_TC042256	CA	GA	TC	TT	GA	CT	AG	GT	TT
5-E04_TC042287	CA	GA	TC	TT	AA	CT	AG	GG	CT
5-E05_TC042194	AA	GG	TT	TT	GA	CT	AA	GT	TT
5-E06_TC042272	CA	GA	CC	CT	GA	CT	AG	GT	TT
5-E07_TC042271	AA	GG	TC	CT	AA	CC	AA	GG	TT
5-E08_TC042282	CC	AA	CC	TT	GG	TT	GG	TT	CC
5-E09_TC042258	CC			TT	GG	CT	GG	TT	TT
5-E10_TC042216	CA	GG	TT	TT	AA	CC	AG	GG	TT
5-E11_TC042245	CC	AA	CC	TT	GG	TT	GG	TT	CT
5-E12_TC042285	AA	GA	TT	TT	AA	CT	AA	GG	TT
5-F01_TC042255	CA	GA	TC	TT	GA	CT	AG	GT	TT
5-F02_TC042289	CA	AA	TC	TT	AA	TT	AG	GG	TT
5-F03_TC042229	AA	GG	TC	CT	GA	CC	AA	GT	TT
5-F04_TC042265	CC	GA	CC	TT	GA	CT	GG	GT	TT
5-F05_TC042260	CA	GG	TC	TT	GA	CC	AG	GT	TT
5-F06_TC042291	AA	GA	TC	CT	AA	CT	AA	GG	CT
5-F07_TC042233	CA	GA	TC	TT	AA	CT	AG	GG	CT
5-F08_TC042250	CA	GA	TC	TT	GA	CT	AG	GT	TT
5-F09_TC042215	CA	AA	CC	CT	GA	TT	AG	GT	TT
5-F10_TC042211	AA	GG	TT	TT	AA	CC	AA	GG	CT
5-F11_TC042177	CC	GA	CC	TT	GA	CT	GG		TT
5-F12_TC042251	CC	AA	CC	TT	GG	TT	GG	TT	TT
5-G01_TC042173	CA	GA	TC	TT	GA	CT	AG	GT	TT
5-G02_TC042178	CA	GA	TC	TT	GA	CT	AG	GT	CT
5-G03_TC042237	CA		CC	CT	GA	CT	AG	GT	TT
5-G04_TC042253	CA	AA	CC	CT	AA	TT	AG	GG	TT
5-G05_TC042266	CA	GG	TC	TT	GA	CC	AG	GT	TT
5-G06_TC042277	AA	GG	TT	TT	AA	CC	AA	GG	TT
5-G07_TC042241	CA		TC	TT	GA	CT	AG	GT	CT
5-G08_TC042176	CA		TC	TT	GA	TT	AG	GT	CT
5-G09_TC042167	AA	GG	TT	TT	AA	CC	AA	GG	TT
5-G10_TC042280	AA	GA	TC	CT	AA	CT	AA	GG	TT
5-G11_TC042186	AA	AA	TC	CT	AA	TT	AA	GG	CT
5-G12_TC042195	CA		TC	TT	GA	CT	AG	GT	TT
5-H01_TC042204	CC	AA	CC	TT	GG	TT	GG	TT	CT
5-H02_TC042210	CC	AA	CC	TT	GG	TT	GG	TT	TT
5-H03_TC042174	CA	GG	TT	TT	AA	CT		GG	CC
5-H04_TC042239	AA	GG	TT	TT	AA	CC	AA	GG	CT
5-H05_TC042228	CC	GA	CC	TT	GG	CT	GG	TT	TT
5-H06_TC042259	CA	GA	TC	TT	GA	CT	AG	GT	TT
5-H07_TC042219	CA	GA	TC	TT	GA	CT	AG	GT	TT
5-H08_TC042232	AA	GA	TC	CT	AA		AA	GG	CT
5-H09_TC042175	AA	GG	TT	TT	AA	CC	AA	GG	TT
5-H10_TC042262	CA	GA	TC	TT	AA	CT	AG	GG	TT
5-H11_TC042182	AA	GG	TT	TT	AA	CC	AA	GG	TT
5-H12_TC042238	AA	GG	TT	TT	AA		AA	GG	TT
6-C11_TC042306	CA	GA	TC	TT	GA	CT	AG	GT	CT
6-C12_TC042434	CA	GA	CC	CT	GA	CT	AG	GT	TT
6-D01_TC042394	CA	GG	TC	TT	AA	CC	AG	GG	CT
6-D02_TC042300	CA	GG	TT	TT	GA	CC	AA	GT	TT
6-D03_TC042412	AA	GG	TT	TT	AA	CC	AA	GG	TT
6-D04_TC042339	AA	GG	TC	CT	AA	CC	AA	GG	TT
6-D05_TC042402	AA	GG	TT	TT	AA	CC	AA	GG	TT
6-D06_TC042433	AA	AA	CC	CC	AA	CT	AA	GG	TT
6-D07_TC042401	CA	GA	TC	TT	GA	CT	AG	GT	TT
6-D08_TC042456	CA	GA	TC	TT	GA	CT	AG	GT	TT
6-D09_TC042404	CA	GA	TC	TT	GA	CT	AG	GT	TT
6-D10_TC042378	CA	GA	TC	TT	GA	CT	AG	GT	TT
6-D11_TC042439	AA	GG	TT	TT	AA	CC	AA	GG	TT
6-D12_TC042451	CA	AA	TC	TT	AA	TT	AG	GG	TT
6-E01_TC042426	AA	GA	TC	CT	GA	CT	AA	GT	TT
6-E02_TC042357	CA	GG	TC	TT	GA	CC	AG	GT	TT
6-E03_TC042436	AA	GG	TT	TT	AA	CC	AA	GG	TT
6-E04_TC042316	CA	GA	TC	TT	AA	CT	AG	GG	TT
6-E05_TC042345	CA	GA	TC	TT	GG	CT	AG	TT	TT
6-E06_TC042363	AA	GG	TC	CT	GA	CC	AA	GT	CT
6-E07_TC042340	AA	GA	TC	CT	AA	CT	AA	GG	TT
6-E08_TC042383	CA	GA	TC	TT	GA	CT	AG	GT	TT
6-E09_TC042449	CC	AA	CC	TT	GA	TT	GG	GT	CT
6-E10_TC042332	AA	GG	TC	CT	AA	CC	AA	GG	TT
6-E11_TC042354	CA	GG	TT	TT	GA	CC	AG	GT	TT
6-E12_TC042333	AA	GG	TT	TT	AA		AA	GG	TT
6-F01_TC042388	AA	GG	TC	CT	AA	CC	AA	GG	CT
6-F02_TC042422	CA	GA	TC	TT	GA	CT	AG	GT	TT
6-F03_TC042317	AA	GA	TT	TT	AA	CT	AA	GG	CT
6-F04_TC042350	AA	GG	TC	CT	AA	CC	AA	GG	TT
6-F05_TC042360	CA	AA	CC	CT	GA	TT	AG		TT
6-F06_TC042408	CA	GG	TT	TT	GA	CC	AA	GT	TT
6-F07_TC042375	AA	GA	TT	TT	AA	CT	AA	GG	TT
6-F08_TC042448	AA	GG	TT	TT	AA	CC	AA	GG	TT
6-F09_TC042373	CA	GG	TC	TT	GA	CT	AG	GT	CT
6-F10_TC042457	CA	GA	TC	TT	GA	CT	AG	GT	TT
6-F11_TC042459	AA	GG	TT	TT	GA	CC	AA	GT	TT
6-F12_TC042396	AA	GG	TT	TT	AA	CC	AA	GG	CT
6-G01_TC042327	CA	GA	TC	TT	AA	CT	AG	GG	TT
6-G02_TC042454	CA	GG	TT	TT	GA	CC	AG	GT	TT
6-G03_TC042410	CA	GA	TC	TT	AA	CT	AG	GG	TT
6-G04_TC042411	AA	GG	TT	TT	GA	CC	AA	GT	TT
6-G05_TC042344	CA	GA	TC	TT	GA		AG	GT	TT
6-G06_TC042368	CA	GA	TC	TT	AA	CT	AG	GG	TT
6-G07_TC042381	CC	GA	TC	TT	GG	CT	GG	TT	TT
6-G08_TC042346	CA	GA	TC	TT	GA	CT	AG	GT	TT
6-G09_TC042311	AA	GG	TT	TT	GA	CC	AA	GT	TT
6-G10_TC042444	AA	GA	TT	TT	GA	CT	AA	GT	TT
6-G11_TC042379	CA	GA	TC	TT	GA	CT	AG	GT	TT
6-G12_TC042313	AA	GG	TT	TT	GA	CC	AA	GT	TT
6-H01_TC042315	AA	GG	TT	TT	GA	CC	AA	GT	TT
6-H02_TC042307	AA	GG	TT	TT	AA	CC	AA	GG	TT
6-H03_TC042321	CA	GA	TC	TT	GA	CT	AG	GT	TT
6-H04_TC042335	AA	GG	TT	TT	AA	CC	AA	GG	CT
6-H05_TC042437	CA	GA	TC	TT	GA	CT	AG	GT	TT
6-H06_TC042409	CA	GA	TC	TT	GG	CT	AG	TT	TT
6-H07_TC042421	AA	GG	TC	CT	AA	CC	AA	GG	TT
6-H08_TC042425	AA	GG	TT		AA	CC	AA	GG
6-H09_TC042334	AA	GG	TT	TT	GA	CC	AA	GT	TT
6-H10_TC042430	AA	GG	TC	TT	AA	CC	AA	GG	TT
6-H11_TC042322	AA	GG	TT	TT	AA	CC	AA	GG	TT
6-H12_TC042403	AA	GG	TT	TT	AA	CC	AA	GG	TT
